# Supplementary material for: Fish-T1K (Transcriptomes of 1,000 Fishes) Project: large-scale transcriptome data for fish evolution studies
Source: Gigascience. 2016 May 3;5:18. doi: 10.1186/s13742-016-0124-7 (PMC4853854; doi:10.1186/s13742-016-0124-7)
Supplement: Additional file 5: — List of fishes with transcriptome data generated by Fish-T1K. (XLSX 87 kb) [file 13742_2016_124_MOESM5_ESM.xlsx]

## Sheet: Fish-T1K species list
Sample code	Species	Order	Family	Tissue type	RNA quantity (μg)	RIN	28S/ 18S	Sample provider	RNA extractor	Raw_data_size(Gb)	Q20	GC%	(G-C) %	Clean_data_size (Gb)	Clean %	Adapter %	Nreads %	Low_quality %	scafSize (M)	scafNum	MeanSize	scafLen>500 (%)	scafLen>1K (%)	N50	GeneN	AvgGeneLen	Near_full_length_genes
140400488	Scleropages formosus	Osteoglossiformes	Osteoglossidae	Muscle	23.31	8.1	1	BGI-Marine	BGI Tech	5.73	(96.31,92.01)	50.61	2.22	5.18	90.4	1.67	0.54	7.48	40.46	130444	310	12.17	5.06	495	16043	728.53	464
140400489	Scleropages formosus	Osteoglossiformes	Osteoglossidae	Brain	84.48	7.7	1.4	BGI-Marine	BGI Tech	6.38	(97.08,94.98)	48.89	1.07	5.96	93.42	1.31	0.02	5.27	126.96	291564	435	16.97	9.35	1267	40661	930.3	991
140400492*	Scleropages formosus	Osteoglossiformes	Osteoglossidae	Gill	139.5	7.6	1.9	BGI-Marine	BGI Tech
140501185	Erpetoichthys calabaricus	Polypteriformes	Polypteridae	Gill	6.91	7.1	0.6	Byrappa Venkatesh	BGI Tech	4.67	(96.69,94.96)	43.38	-0.31	4.41	94.43	1.09	0.09	4.38	76.37	179620	425	15.92	9.32	1270	20252	1138.89	199
140501187	Erpetoichthys calabaricus	Polypteriformes	Polypteridae	Liver	7.24	6.7	0.5	Byrappa Venkatesh	BGI Tech	4.65	(97.07,95.45)	43.61	-0.31	4.42	95.05	1.09	0.09	3.7	35.05	95554	366	15.42	7.74	743	12715	855.77	137
140801933	Polypterus bichir	Polypteriformes	Polypteridae	Ovary	10.98	7.7	1.2	Byrappa Venkatesh	BGI Tech	4.41	(96.80,92.15)	44.66	0.51	4.05	91.84	1.07	1.44	5.74	59.34	173305	342	14.28	6.56	658	20143	933.91	176
150101328	unknown until barcoded	Gadiformes	unknown until barcoded	Gill	72.15	8.2	1.4	Carole Baldwin	GW-SI	4	(94.30,89.69)	50.46	0.76	3.5	87.5	0.94	0.11	11.45	45.05	95088	473	24	13.14	1171	23112	897.93	3851
150101329	Epigonus sp.	Pempheriformes	Epigonidae	Gill	43.49	8.2	1.1	Carole Baldwin	GW-SI	3.6	(95.69,89.44)	48.58	0.9	3.2	88.89	1.08	0.11	10.12	60.43	102508	589	25.19	15.68	1870	25140	999.18	5550
150101332	Chrionema sp.	Pempheriformes	Percophidae	Gill	14.24	8.4	1.1	Carole Baldwin	GW-SI	4.56	(97.02,95.06)	48.19	0.83	4.28	93.86	1.1	0.03	5.14	71.91	140476	511	21.78	13.07	1589	26383	1081.33	6014
150101334*	Antigonia capros	Order-level incertae sedis in Eupercaria	Caproidae	Gill	27.3	7.8	0.9	Carole Baldwin	GW-SI
150101335	Chaunax pictus	Lophiiformes	Chaunacidae	Gill	17.94	8.6	1	Carole Baldwin	GW-SI	4.44	(96.47,92.79)	46.44	0.83	4.09	92.12	1.27	0.11	6.54	56.84	102823	552	24.5	14.88	1660	23651	969.09	4230
150101336	Aulostomus maculatus	Syngnathiformes	Aulostomidae	Gill	50.9	8.1	1.1	Carole Baldwin	GW-SI	4.49	(95.80,91.47)	47.98	0.67	4.03	89.76	1.86	0.11	8.31	54.35	107980	503	22.57	13.57	1483	22986	889.83	2895
150101337*	Eucinostomus sp.	Order-level incertae sedis in Eupercaria	Gerreidae	Gill	47.58	7.4	0.9	Carole Baldwin	GW-SI
150101338*	Synodus sp.	Aulopiformes	Synodontidae	Gill	93.02	8.4	1.4	Carole Baldwin	GW-SI
150101339*	Sargocentron vexillarium	Holocentriformes	Holocentridae	Gill	42.9	8.4	0.9	Carole Baldwin	GW-SI
150101340	Coryphopterus lipernes	Gobiiformes	Gobiidae	Gill	10.14	8.3	1	Carole Baldwin	GW-SI	5.39	(95.71,90.63)	46.52	0.78	4.86	90.17	1.12	0.23	8.39	84.39	186877	451	19.49	10.93	1281	30836	1007.34	2342
150101341	Acanthemblemaria sp.	Blenniiformes	Chaenopsidae	Gill	1.58	9.4	1.3	Carole Baldwin	GW-SI	4.92	(95.14,89.19)	48.99	0.64	4.36	88.62	0.97	0.23	10.19	63.78	121838	523	23.95	14.55	1523	26219	992.17	3621
150101343	Amblycirrhitus pinos	Centrarchiformes	Cirrhitidae	Gill	7.41	8	0.8	Carole Baldwin	GW-SI	3.42	(95.60,89.92)	49.16	1.11	3.06	89.47	1.36	0.23	9.07	48.68	97867	497	24.05	13.66	1330	23291	848.32	3910
150101346	Argentina sp.	Argentiniformes	Argentinidae	Gill	75.08	8.8	1.2	Carole Baldwin	GW-SI	4.59	(95.19,90.25)	48.36	1.04	4.11	89.54	1.02	0.23	9.27	65.44	157217	416	19.45	10.22	982	28102	865.35	1615
150101348	Chlorophthalmus sp.	Aulopiformes	Chlorophthalmidae	Gill	28.08	8.1	1.2	Carole Baldwin	GW-SI	4.51	(95.04,89.79)	47.3	0.94	4	88.69	0.92	0.23	10.08	64.97	178250	364	17.31	8.05	757	25975	762.77	1841
150101356	Enneanectes sp.	Blenniiformes	Tripterygiidae	Gill	21.42	8.4	1	Carole Baldwin	GW-SI	3.8	(95.33,90.38)	48.03	1.12	3.4	89.47	1.21	0.23	9.04	66.54	150043	443	21.37	11.12	1065	30520	866.55	3728
150101357	Acyrtus sp.	Blenniiformes	Gobiesocidae	Gill	14.7	7.4	1	Carole Baldwin	GW-SI	4.55	(95.63,90.99)	48.51	0.87	4.11	90.33	1.24	0.23	8.16	60.17	140748	427	20.59	10.77	1009	27631	804.51	2003
150101358	Tomicodon sp.	Blenniiformes	Gobiesocidae	Gill	10.5	7.4	1	Carole Baldwin	GW-SI	4.01	(95.45,89.83)	47.97	1.08	3.58	89.28	1.19	0.23	9.33	66.02	138545	476	21.86	12.36	1320	29810	929.77	2543
150101359	Cyttopsis sp.	Zeiformes	Parazenidae	Gill	20.37	7.6	1	Carole Baldwin	GW-SI	5.05	(94.91,88.57)	47.17	0.79	4.41	87.33	1.16	0.25	11.33	58.63	144734	405	18.76	9.86	964	24449	833.12	2097
150101360	Peristedion sp.	Perciformes	Peristediidae	Gill	18.38	8.2	1.1	Carole Baldwin	GW-SI	5.67	(95.01,89.18)	47.17	0.89	4.98	87.83	1.1	0.25	10.87	58.21	122027	477	21.53	12.48	1331	23991	915.58	4265
150101361	Centropomus sp.	Order-level incertae sedis in Carangimorphariae	Centropomidae	Gill	33.81	8.4	0.9	Carole Baldwin	GW-SI	5.78	(95.03,89.03)	46.41	0.7	5.06	87.54	1.13	0.26	11.08	60.74	125463	484	21.06	12.37	1443	22988	908.96	4368
8521510003265*	Bythidae sp.	Ophidiiformes	Bythitidae	Gill	1.94	6.8	0.6	Luiz Rocha/Dahiana Arcila/ Cal Academy/ SI	Lily Hughes/Drew Thompson/GWU
8521510003266*	Brosmophyciops pautzkeri	Ophidiiformes	Bythitidae	Gill	1.04	2.9	0	Luiz Rocha/Dahiana Arcila/ Cal Academy/ SI	Lily Hughes/Drew Thompson/GWU
8521510003267*	Percopsis omiscomycus	Percopsiformes	Percopsidae	not specified	7.51	6.7	0.9	Donald Stewart/SUNY Syracuse	Lily Hughes/Drew Thompson/GWU
8521510003268*	Amia calva	Amiiformes	Amiidae	Gill	24.4	5.9	0.8	Illinois Natural History Survey or Illinois DNR /by Donald Stewart	Lily Hughes/Drew Thompson/GWU
8521510003269*	Scomberomorus regalis	Scombriformes	Scombridae	Gill	133.4	7	1	Kirk Kilfoyle/ Nova Southeastern University	Lily Hughes/Drew Thompson/GWU
8521510003270*	Chaetodipterus faber	Ephippiformes	Ephippidae	Gill	43.4	6.5	0.9	Kirk Kilfoyle/ Nova Southeastern University	Lily Hughes/Drew Thompson/GWU
8521510003271*	Nomeus gronovii	Scombriformes	Nomeidae	Whole body	51.45	7.4	1.7	Kirk Kilfoyle/ Nova Southeastern University	Lily Hughes/Drew Thompson/GWU
140400488&140400489&140400490&140400491&140400492	Scleropages formosus	Osteoglossiformes	Osteoglossidae	Mixture				BGI-Marine	BGI Tech	7.09	(96.25,92.23)	48.44	1.99	6.42	90.55	1.35	0.54	7.59	130.09	328444	396	16.36	8.21	885	43964	862.14	1031
140501184&140501185&140501186&140501187	Erpetoichthys calabaricus	Polypteriformes	Polypteridae	Mixture				Byrappa Venkatesh	BGI Tech	5.74	(96.46,92.07)	43.78	0.61	5.22	90.94	1.73	0.34	6.87	80.45	189274	425	17.26	9.97	1290	24610	1102.28	284
HKYR15080915_A	Lepidogalaxias salamandroides	Lepidogalaxiiformes	Lepidogalaxiidae	Head	23.38	7.9	1	Stephen Beatty, Brad Pusey	BGI Tech	3.77	(97.16,94.48)	49.69	-0.35	3.71	98.41	1.51	0.05	0	72.82	184577	394	16.89	9.63	1105	29718	885.16	1113
HKYR15080916_A	Galaxiella nigrostriata	Galaxiiformes	Galaxiidae	Head	26.57	7.4	0.8	Stephen Beatty, Brad Pusey	BGI Tech	4.57	(98.32,95.27)	48.23	-0.36	4.49	98.25	1.59	0.05	0	82.41	201931	408	16.17	10.04	1343	32683	956.97	1649
RSZYR13100189_A	Megalops cyprinoides	Elopiformes	Megalopidae	Muscle	9.18	7	1	BGI-Marine Zhuocheng Zhou	BGI Tech	5.87	(97.77,95.38)	49.95	1.49	5.51	93.87	1.53	0.05	4.57	41.37	127482	324	14.06	5.54	518	19103	730.17	622
RSZYR13100190_A	Megalops cyprinoides	Elopiformes	Megalopidae	Liver	208.98	8.2	1.2	BGI-Marine Zhuocheng Zhou	BGI Tech	6.24	(97.98,95.64)	51.03	1.37	5.87	94.07	1.69	0.05	4.17	48.85	137304	355	16.21	6.89	609	21637	764.07	765
RSZYR13100193_A	Megalops cyprinoides	Elopiformes	Megalopidae	Gill	45.57	7.9	1.3	BGI-Marine Zhuocheng Zhou	BGI Tech	5.92	(97.77,95.82)	50.18	1.32	5.51	93.07	2.67	0.05	4.21	92.84	225359	411	18.04	9.25	897	34524	939.81	1305
RSZYR13110071_A	Scleropages formosus	Osteoglossiformes	Osteoglossidae	Skin	55.5	7.1	1.4	BGI-Marine	BGI Tech	4.89	(97.73,96.24)	48.94	0.37	4.63	94.68	1.45	0.05	3.79	83.96	186806	449	17.94	10.77	1411	31888	1001.55	1065
RSZYR13110072_A	Scleropages formosus	Osteoglossiformes	Osteoglossidae	Gonad	3.23	6.9	0	BGI-Marine	BGI Tech	5.17	(98.41,96.28)	50.16	0.97	4.89	94.58	1.77	0.31	3.36	61.97	153152	404	17.79	9.31	975	26259	890.49	785
RSZYR13110073_A	Scleropages formosus	Osteoglossiformes	Osteoglossidae	Liver	279.9	9	2.1	BGI-Marine	BGI Tech	6.05	(96.10,90.13)	49.24	1.19	5.27	87.11	1.87	0.48	10.46	103.14	234360	440	17.34	10	1332	35414	979.51	1015
RSZYR13110074_A	Scleropages formosus	Osteoglossiformes	Osteoglossidae	Skin	50.64	7.2	1.4	BGI-Marine	BGI Tech	6.28	(97.71,95.44)	49.55	1.23	5.85	93.15	2.19	0.05	4.57	106.36	247219	430	16.89	9.48	1169	34872	1002.52	1053
RSZYR13110075_A	Scleropages formosus	Osteoglossiformes	Osteoglossidae	Gonad	54.72	7.4	1.6	BGI-Marine	BGI Tech	4.96	(97.77,95.48)	49.84	1.15	4.64	93.55	1.77	0.24	4.43	114.49	267024	428	16.84	9.59	1262	38801	1007.6	1117
RSZYR13110076_A	Scleropages formosus	Osteoglossiformes	Osteoglossidae	Skin	51.36	6.5	1.4	BGI-Marine	BGI Tech	5.3	(97.52,95.24)	50.48	1.2	4.85	91.51	3.71	0.05	4.75	96.45	287913	334	12.52	6.4	619	32705	922.61	977
RSZYR13110077_A	Scleropages formosus	Osteoglossiformes	Osteoglossidae	Gonad	139.68	8.8	1.4	BGI-Marine	BGI Tech	6.41	(95.92,89.47)	50.03	1.71	5.48	85.49	3.21	0.46	10.82	128.84	309242	416	16.14	8.96	1158	41482	997.17	1112
RSZYR13120174_A*	Hippocampus kelloggi	Syngnathiformes	Syngnathidae	brain	6.88	8.4	1	BGI-Marine	BGI Tech
RSZYR13120175_A*	Hippocampus kelloggi	Syngnathiformes	Syngnathidae	pituitary	14.22	7.9	0.9	BGI-Marine	BGI Tech
RSZYR13120176_A*	Hippocampus kelloggi	Syngnathiformes	Syngnathidae	pituitary	10.5	8.6	1.4	BGI-Marine	BGI Tech
RSZYR13120177_A*	Hippocampus kelloggi	Syngnathiformes	Syngnathidae	pituitary	13.6	8.6	1.1	BGI-Marine	BGI Tech
RSZYR13120178_A*	Hippocampus kelloggi	Syngnathiformes	Syngnathidae	pituitary	15.04	8.3	0.8	BGI-Marine	BGI Tech
RSZYR13120179_A*	Hippocampus kelloggi	Syngnathiformes	Syngnathidae	gonad	2.94	6.2	0.6	BGI-Marine	BGI Tech
RSZYR13120180_A*	Hippocampus kelloggi	Syngnathiformes	Syngnathidae	gonad	7	7.6	1	BGI-Marine	BGI Tech
RSZYR13120181_A*	Hippocampus kelloggi	Syngnathiformes	Syngnathidae	gonad	25.2	8.6	1.3	BGI-Marine	BGI Tech
RSZYR13120182_A*	Hippocampus kelloggi	Syngnathiformes	Syngnathidae	gonad	62.4	8.5	0.7	BGI-Marine	BGI Tech
RSZYR13120183_A*	Hippocampus kelloggi	Syngnathiformes	Syngnathidae	pouch	42.12	7.8	1.4	BGI-Marine	BGI Tech
RSZYR13120184_A*	Hippocampus kelloggi	Syngnathiformes	Syngnathidae	pouch	4.24	8.2	1.2	BGI-Marine	BGI Tech
RSZYR13120185_A*	Hippocampus kelloggi	Syngnathiformes	Syngnathidae	pouch	34.38	8.9	1.6	BGI-Marine	BGI Tech
RSZYR13120186_A*	Hippocampus kelloggi	Syngnathiformes	Syngnathidae	viscera mixture	273.46	9.2	1.5	BGI-Marine	BGI Tech
RSZYR13120187_A*	Hippocampus kelloggi	Syngnathiformes	Syngnathidae	body	85.05	9.4	1.8	BGI-Marine	BGI Tech
RSZYR13120188_A	Anguilla japonica	Anguilliformes	Anguillidae	Brain	11.79	8.4	1.4	BGI-Marine	BGI Tech	6.15	(97.68,95.81)	47.95	1.44	5.72	93.01	2.73	0.05	4.26	107.01	315925	338	14.99	6.51	576	38830	817.59	1275
RSZYR13120189_A	Anguilla japonica	Anguilliformes	Anguillidae	Liver	319.41	8.6	1.6	BGI-Marine	BGI Tech	5.09	(97.91,96.22)	49.68	1.61	4.77	93.71	2.59	0.05	3.56	45.78	140458	325	14.28	5.64	496	20055	737.31	677
RSZYR13120190_A	Anguilla japonica	Anguilliformes	Anguillidae	Gonad	87.57	8.4	1.4	BGI-Marine	BGI Tech	4.99	(97.56,95.37)	51.94	1.17	4.64	92.99	2.19	0.05	4.86	47.59	148089	321	14.62	5.42	477	21061	700.17	632
RSZYR13120191_A	Anguilla japonica	Anguilliformes	Anguillidae	Muscle	41.1	8.4	1.2	BGI-Marine	BGI Tech	5.2	(97.85,95.53)	50.66	1.53	4.84	93.08	2.61	0.05	4.26	46.41	135855	341	15.5	6.37	580	21310	762.09	726
RSZYR13120192_A	Anguilla japonica	Anguilliformes	Anguillidae	Gill	99.36	9	1.6	BGI-Marine	BGI Tech	5.3	(97.24,94.87)	49.43	1.58	4.82	90.94	3.99	0.04	4.99	79.4	224291	354	15.99	7.3	674	31769	854.63	994
RSZYR13120194_A	Megalops cyprinoides	Elopiformes	Megalopidae	Brain	39.84	8.1	1.3	BGI-Marine Zhuocheng Zhou	BGI Tech	6.43	(97.40,95.22)	49.19	1.79	5.82	90.51	4.99	0.04	4.52	110.15	296073	372	16.41	7.55	696	38674	847.52	1316
RSZYR13120571_A	Polyodon spathula	Acipenseriformes	Polyodontidae	Gonad	17.6	9.2	1.1	BGI-Marine	BGI Tech	5.62	(97.78,95.51)	47.09	1.12	5.29	94.13	1.23	0.05	4.6	89.35	262938	339	15.17	7.2	718	31498	838.29	445
RSZYR13120572_A	Polyodon spathula	Acipenseriformes	Polyodontidae	Muscle	47.6	9	1.1	BGI-Marine	BGI Tech	6.16	(97.85,95.38)	49.83	1.55	5.8	94.16	1.05	0.24	4.53	52.44	162253	323	14.62	6.17	588	22229	788.97	356
RSZYR13120573_A	Polyodon spathula	Acipenseriformes	Polyodontidae	Liver	204	8.9	1.1	BGI-Marine	BGI Tech	6.73	(97.36,94.49)	47.97	0.96	6.25	92.87	1.73	0.73	4.78	66.13	190088	347	15.8	7.39	711	25612	849.24	395
RSZYR13120574_A	Polyodon spathula	Acipenseriformes	Polyodontidae	Brain	199.68	9.6	1.4	BGI-Marine	BGI Tech	6.45	(97.11,94.31)	47.61	1.17	5.95	92.25	1.97	0.72	5.01	106.98	339617	315	13.57	5.74	519	36730	840.5	484
RSZYR13120575_A	Polyodon spathula	Acipenseriformes	Polyodontidae	Gill	284.4	9.8	1.4	BGI-Marine	BGI Tech	6.1	(97.11,94.78)	47.61	1.08	5.63	92.3	2.38	0.72	4.65	103.82	325624	318	13.62	5.82	521	35099	852.9	441
RSZYR13120576_A	Scleropages formosus	Osteoglossiformes	Osteoglossidae	Liver	201.11	9	1.6	BGI-Marine	BGI Tech	7.8	(97.58,96.96)	50.86	1.22	7.35	94.23	2.13	0.02	3.54	63.85	157299	405	17.32	8.92	952	25399	881.21	764
RSZYR13120577_A	Scleropages formosus	Osteoglossiformes	Osteoglossidae	Gill	123.75	8.7	1.5	BGI-Marine	BGI Tech	6.09	(96.80,94.15)	50.37	1.5	5.57	91.46	2.22	0.72	5.54	108.93	257888	422	16.83	9.24	1116	35892	988.81	986
WHYR14030398_A*	Tachysurus fulvidraco	Siluriformes	Bagridae	Venom	100.8	7.8	0.7	BGI-Marine Zhuocheng Zhou	BGI Tech
WHYR14050448_A	Papyrocranus afer	Osteoglossiformes	Notopteridae	Gill	93.84	7.3	1.1	BGI-Marine Zhuocheng Zhou	BGI Tech	5.37	(96.20,93.37)	48.97	1.55	4.9	91	1.42	0.13	7.17	93.01	240216	387	16.19	8.48	897	31363	965.81	788
WHYR14050452_A	Pantodon buchholzi	Osteoglossiformes	Pantodontidae	Viscera mixture	18.62	7.1	0.9	BGI-Marine Zhuocheng Zhou	BGI Tech	5.6	(96.57,93.62)	50.84	1.18	5.12	91	1.87	0.13	6.5	44.63	103738	430	20.03	11.18	1097	23011	896.2	659
WHYR14050457_A	Amblygaster clupeoides	Clupeiformes	Clupeidae	Gill	81	7.6	1.3	BGI-Marine Zhuocheng Zhou	BGI Tech	4.38	(95.75,92.96)	48.69	0.66	4	91	1.41	0.36	7.06	80.15	182801	438	17.29	9.97	1362	26127	1090.48	959
WHYR14050467_A	Dascyllus trimaculayus	Perciformes	Pomacentridae	Gill	23.4	8.8	1.1	BGI-Marine Zhuocheng Zhou	BGI Tech	3.79	(96.15,92.93)	49.42	0.65	3.48	92	1.25	0.37	6.58	57.05	96566	590	25.57	15.9	1863	24386	1064.52	5426
WHYR14050471_A	Melanotaenia praecox	Atheriniformes	Melanotaeniidae	Viscera mixture	85.44	7.2	1	BGI-Marine Zhuocheng Zhou	BGI Tech	3.91	(97.28,95.03)	48.4	0.77	3.69	94.37	0.99	0.13	4.42	41.31	86262	478	23.29	12.53	1209	20776	884.7	3008
WHYR14050473_A	Mugil cephalus	Mugiliformes	Mugilidae	Gill	230.23	8.7	1.1	BGI-Marine Zhuocheng Zhou	BGI Tech	4.7	(95.57,92.91)	50.01	0.61	4.28	91	1.36	0.37	7.22	70.32	157062	447	18.06	10.4	1372	25285	1078.79	4808
WHYR14050477_A	Drepane punctata	Ephippiformes	Drepaneidae	Gill	76.32	8.8	1.4	BGI-Marine Zhuocheng Zhou	BGI Tech	4.88	(96.09,94.02)	49.8	0.49	4.52	93	1.31	0.36	5.69	68.16	138457	492	20.58	11.96	1478	24666	1111.69	6206
WHYR14050480_A	Zanclus cornutus	Perciformes	Zanclidae	Gill	195.2	9.3	1.4	BGI-Marine Zhuocheng Zhou	BGI Tech	3.75	(96.25,94.09)	47.86	0.41	3.49	93	1.2	0.37	5.57	64.35	113742	565	22.8	14.38	1905	23286	1131.98	5871
WHYR14061325_A	Acanthurus tractus	Perciformes	Acanthuridae	Gill	53.76	6.8	1.5	Carole Baldwin	BGI Tech	3.61	(95.22,90.09)	46.55	0.27	3.22	89.2	0.88	0.35	9.6	43.94	98037	448	22.51	12.99	1173	16986	775.27	1603
WHYR14072237_A	Opistognathus aurifrons	Order-level incertae sedis in Ovalentaria	Grammatidae	Gill	19.8	9.6	1.4	Carole Baldwin	BGI Tech	3.97	(96.12,92.64)	49.69	1.68	3.62	91.18	1.29	0.26	7.33	63.84	170296	374	16.71	8.19	817	26550	927.5	2750
WHYR14072238_A	Haemulon flavolineatum	Order-level incertae sedis in Percomorpharia	Haemulidae	Gill	86.1	9.6	1.4	Carole Baldwin	BGI Tech	4.02	(95.53,91.72)	51.72	1.72	3.63	90.3	1.07	0.25	8.51	66.29	168846	392	17.33	8.79	915	29164	920.96	3263
WHYR14072239_A	Thalassoma bifasciatum	Labriformes	Labridae	Gill	20.88	9.5	1.7	Carole Baldwin	BGI Tech	4.55	(96.10,92.61)	50.7	1.92	4.16	91.43	1.24	0.26	7.22	57.09	128377	444	20.33	10.8	1118	26913	999.85	2858
WHYR14072241_A	Conger cinereus	Anguilliformes	Congridae	Gill	122.58	6.6	1.4	BGI-Marine Hai Huang	BGI Tech	3.96	(95.07,91.34)	46.55	1.99	3.52	88.89	1.8	0.04	9.43	26.02	109563	237	9.19	1.63	300	8048	505.56	136
WHYR14072242_A	Gymnothorax reevesii	Anguilliformes	Muraenidae	Gill	119.04	7.2	1.3	BGI-Marine Hai Huang	BGI Tech	4.71	(95.25,91.19)	46.66	2.96	4.21	89.38	1.39	0.04	9.27	32.31	139883	231	8.27	1.87	291	9297	536.36	199
WHYR14072246_A	Oxyeleotris marmorata	Gobiiformes	Eleotridae	Gill	100.98	7.5	1	BGI-Marine Hai Huang	BGI Tech	4.93	(94.98,90.97)	50.32	2.26	4.39	89.05	1.31	0.04	9.6	58.46	191287	305	13.79	5.26	489	25618	734.39	765
WHYR14072247_A	Exyrias puntang	Gobiiformes	Gobiidae	Gill	93.12	8.1	1.6	BGI-Marine Hai Huang	BGI Tech	4.64	(96.21,93.27)	49.81	1.55	4.27	92.03	1.12	0.04	6.79	58.21	186512	312	14.17	5.62	513	24648	767.69	851
WHYR14072248_A	Anabas testudineus	Anabantiformes	Anabantidae	Gill	69.84	6.9	1.1	BGI-Marine Hai Huang	BGI Tech	4.4	(96.21,93.09)	47.5	1.4	4.04	91.82	1.09	0.04	7.17	34.83	117201	297	13.91	4.46	441	15909	617.45	833
WHYR14072249_A	Osphronemus goramy	Anabantiformes	Osphronemidae	Gill	276.48	6.3	0.8	BGI-Marine Hai Huang	BGI Tech	5.01	(96.19,93.04)	47.05	1.08	4.6	91.82	0.8	0.04	7.25	35.25	125121	281	12.79	3.75	401	15569	597.67	747
WHYR14072250_A	Amphiprion melanopus	Order-level incertae sedis in Ovalentaria	Embiotocidae	Viscera mixture	266.4	6.6	0.8	BGI-Marine Hai Huang	BGI Tech	1.22	(95.40,91.27)	47.83	1.68	1.1	90	1.17	0	8.89	42.25	162000	260	10.89	3.04	350	15678	566.97	767
WHYR14072261_A	Mystus guttatus	Siluriformes	Bagridae	Gill	10.8	6.7	0.9	BGI-Marine Jun Zhao	BGI Tech	3.84	(95.67,90.96)	49.41	2.11	3.45	89.84	0.87	0.04	9.24	28.15	90531	310	13.29	5.42	513	13589	772.36	351
WHYR14072262_A	Mastacembelus armatus	Synbranchiformes	Mastacembelidae	Gill	57.54	6.5	1.2	BGI-Marine Jun Zhao	BGI Tech	1.37	(98.76,97.41)	49.21	1.37	1.32	96	1.18	0.04	2.71	28.66	94279	304	13.15	5.06	474	15860	703.57	654
WHYR14072263_A	Siniperca scherzeri	Order-level incertae sedis in Percomorpharia	Sinipercidae	Gill	451.2	9.9	1.5	BGI-Marine Zhuocheng Zhou	BGI Tech	1.55	(98.51,96.96)	50.67	1.73	1.48	95	1.36	0.04	3.27	58.02	143094	405	18.19	9.35	957	25413	968.72	4070
WHYR14072265_A	Coreoperca whiteheadi	Order-level incertae sedis in Percomorpharia	Percichthyidae	Gill	75.3	6.9	1.1	BGI-Marine Jun Zhao	BGI Tech	1.48	(98.29,96.57)	52.34	2.58	1.41	95.27	0.73	0.04	3.76	15.44	56750	272	11	3.56	377	7931	626.04	809
WHYR14081264_A	Pontinus castor	Perciformes	Scorpaenidae	Gill	45.6	8.7	1.1	Carole Baldwin	BGI Tech	5.56	(98.33,95.97)	45.23	0.67	5.28	95	1.21	0.38	3.56	82.87	153952	538	22.09	13.72	1773	28927	896.24	3197
WHYR14081265_A	Lipogramma evides	Order-level incertae sedis in Ovalentaria	Grammatidae	Gill	4.84	8.1	1.1	Carole Baldwin	BGI Tech	4.44	(96.43,95.14)	47.61	-0.48	4.15	93.47	1.31	0.14	4.99	63.24	114685	551	23.39	14.79	1691	24814	1017.6	4772
WHYR14081266_A	Pomacanthus paru	Order-level incertae sedis in Percomorpharia	Haemulidae	Gill	36.12	8.3	1	Carole Baldwin	BGI Tech	4.24	(97.21,94.99)	47.16	1.35	3.96	93	1.54	0.17	4.81	65.94	139625	472	21.24	11.45	1205	26300	916.89	4342
WHYR14081267_A	Equetus punctatus	Order-level incertae sedis in Percomorpharia	Haemulidae	Gill	27.9	8.6	1.2	Carole Baldwin	BGI Tech	3.1	(96.97,94.29)	48.73	1.72	2.86	92	2.04	0.17	5.51	59.19	121773	486	21.81	12.04	1312	25309	984.78	4619
WHYR14081268_A	Haemulon chrysargyreum	Order-level incertae sedis in Percomorpharia	Haemulidae	Gill	21.6	9.2	1.2	Carole Baldwin	BGI Tech	3.83	(96.39,94.25)	51.23	0.98	3.55	92.69	1.29	0.13	5.84	65.63	129481	506	21.21	12.34	1537	26810	1067.81	5428
WHYR14081270_A	Foetorepus agassizii	Syngnathiformes	Callionymidae	Gill	21.36	9.6	1.4	Carole Baldwin	BGI Tech	4.02	(96.91,94.08)	50.02	1.71	3.7	92	2.02	0.17	5.69	58.27	128628	452	19.66	11.2	1261	25853	1026.91	2154
WHYR14081271_A	Scarus iseri	Labriformes	Labridae	Gill	82	9.5	0.7	Carole Baldwin	BGI Tech	4.15	(97.32,95.26)	46.95	1.53	3.9	94	1.37	0.18	4.44	69.84	182294	383	17.22	8.16	805	24893	897.45	2728
WHYR14081272_A	Pronotogrammus martinicensis	Perciformes	Serranidae	Gill	41.76	9.6	1.2	Carole Baldwin	BGI Tech	3.96	(96.78,93.99)	49.49	1.89	3.65	92	1.82	0.18	5.8	59.44	146447	405	18.94	9.38	913	25713	896.41	3789
WHYR14081273_A	Stegastes partitus	Order-level incertae sedis in Ovalentaria	Grammatidae	Gill	20.85	9.8	1.4	Carole Baldwin	BGI Tech	4.26	(96.73,94.16)	48.58	1.78	3.92	92	1.68	0.17	5.99	64	160461	398	17.38	9.01	958	25733	918.1	4014
WHYR14081274_A	Phaeoptyx sp.	Kurtiformes	Apogonidae	Gill	3.36	8.5	1.2	Carole Baldwin	BGI Tech	4.46	(96.32,95.02)	47.47	-0.46	4.16	93.27	1.39	0.14	5.13	72.32	132672	545	21.33	13.58	1845	24794	1134.11	3729
WHYR14081299_A	Gerres filamentosus	Order-level incertae sedis in Percomorpharia	Gerreidae	Gill	379.6	9.5	1.3	BGI-Marine Zhuocheng Zhou	BGI Tech	4.6	(97.16,94.31)	48.56	1.79	4.26	93	1.99	0.17	5.33	80.53	188170	427	17.51	9.59	1143	28838	962.76	4444
WHYR14101828_A	Syngnathoides biaculeatus	Syngnathiformes	Syngnathidae	Viscera mixture	64.78	6.8	1.1	BGI-Marine Hai Huang	BGI Tech	6.76	(97.27,94.43)	50.36	0.64	6.26	93	1.16	0.38	5.88	81.24	175217	463	19.34	11.16	1399	27501	1119.25	2550
WHYR14101829_A	Macrognathus aculeatus	Synbranchiformes	Mastacembelidae	Gill	75.75	6.8	1	BGI-Marine Hai Huang	BGI Tech	6.05	(98.51,96.36)	44.83	0.54	5.76	95	1.26	0.38	3.04	107.06	242671	441	20.49	11.25	1148	43841	840.5	1020
WHYR14101834_A	Botia superciliaris	Cypriniformes	Botiidae	Gill	14.4	7.3	1.3	BGI-Marine Zhuocheng Zhou	BGI Tech	5.56	(98.33,95.97)	45.23	0.67	5.28	95	1.21	0.38	3.56	82.87	153952	538	22.09	13.72	1773	28929	896.19	3197
WHYR14111105_A	Misgurnus anguillicaudatus	Cypriniformes	Cobitidae	Gill	29.55	9.4	1.7	BGI-Marine Zhuocheng Zhou	BGI Tech	2.78	(99.28,98.14)	44.76	1.11	2.7	97	1.26	0.09	1.74	42.61	138813	306	14.18	5.22	481	22530	699.97	525
WHYR14111106_A	Tinca tinca	Cypriniformes	Cyprinidae	Gill	57.24	9.7	2	BGI-Marine Zhuocheng Zhou	BGI Tech	2.69	(99.02,97.76)	46.11	1.42	2.6	97	1.12	0.09	2.27	42.77	136416	313	14.33	5.14	470	21971	691.11	849
WHYR14111107_A	Paracobitis potanini	Cypriniformes	Nemacheilidae	Viscera mixture	83.88	8.7	2	BGI-Marine Zhuocheng Zhou	BGI Tech	2.88	(99.30,98.22)	46.5	1.06	2.8	97	1.12	0.09	1.68	33.21	104650	317	14.47	5.06	461	18695	673.13	394
WHYR14111108_A	Silurus asotus	Siluriformes	Siluridae	Gill	45.72	9.5	1.9	BGI-Marine Zhuocheng Zhou	BGI Tech	3.29	(98.36,96.74)	46.3	1.68	3.13	95	1.23	0.09	3.6	43.76	153808	284	12.11	4.03	396	20843	669.41	386
WHYR14111109_A	Batrachomoeus trispinosus	Batrachoidiformes	Batrachoididae	Gill	12.18	7	1	BGI-Marine Zhuocheng Zhou	BGI Tech	3.31	(98.81,97.38)	42.45	0.76	3.16	95	1.64	0.09	2.91	28.49	128266	222	7.03	1.71	273	7644	536.3	302
WHYR14121266_A	Oplegnathus punctatus	Centrarchiformes	Oplegnathidae	Gill	28.48	9.7	1.6	BGI-Marine Hai Huang	BGI Tech	4.6	(95.87,90.68)	48.91	0.38	4.16	90.43	1.21	0.03	8.46	70.94	126094	562	22.37	14.11	1960	25554	1140.27	6989
WHYR14121267_A	Amphilophus citrinellus	Cichliformes	Cichlidae	Gill	13.04	8.4	1.3	BGI-Marine Hai Huang	BGI Tech	4.37	(95.76,90.90)	48.33	0.43	3.95	90.39	1.19	0.03	8.44	84.55	178860	472	18.82	10.97	1520	28015	1116.17	6863
WHYR14121268_A	Parachromis managuensis	Cichliformes	Cichlidae	Gill	27.2	8.9	1.2	BGI-Marine Hai Huang	BGI Tech	4.37	(95.88,91.82)	47.98	0.36	3.98	91.08	1.37	0.03	7.58	77.54	162215	478	19.31	11.27	1505	26670	1111.11	6721
WHYR14121269_A	Pterygoplichthys pardalis	Siluriformes	Loricariidae	Gill	19.68	8.9	1.5	BGI-Marine Hai Huang	BGI Tech	5.18	(96.01,92.30)	47.63	0.4	4.76	91.89	1.08	0.03	6.96	84.36	194640	433	17.03	9.82	1338	25678	1149.07	996
WHYR14121270_A	Dendrochirus zebra	Perciformes	Scorpaenidae	Gill	16.08	8.7	1	BGI-Marine Hai Huang	BGI Tech	3.99	(95.76,91.79)	48.98	0.52	3.65	91.48	0.92	0.03	7.57	72.46	146417	494	20.44	12.13	1529	25901	1110.69	6139
WHYR14121271_A	Sargocentron rubrum	Holocentriformes	Holocentridae	Gill	18.16	9.8	1.5	BGI-Marine Hai Huang	BGI Tech	4.3	(95.64,91.01)	49.34	0.56	3.89	90.47	1.02	0.03	8.4	66.67	126226	528	21.66	13.17	1716	25133	1096.61	4144
WHYR14121272_A	Pseudobalistes fuscus	Tetraodontiformes	Balistidae	Gill	18.48	8.9	1.2	BGI-Marine Hai Huang	BGI Tech	4.42	(95.19,90.33)	49.78	0.38	3.96	89.59	1.03	0.03	9.29	71.52	127578	560	21.82	14.04	1973	25589	1173.18	5045
WHYR14121273_A	Lactoria cornuta	Tetraodontiformes	Ostraciidae	Gill	147	9.1	1	BGI-Marine Hai Huang	BGI Tech	5.1	(96.18,93.82)	47.15	0.66	4.72	92.55	1.09	0.09	6.31	90.84	198324	458	17.65	10.43	1533	28970	1096.39	5731
WHYR14121274_A	Lutjanus sebae	Order-level incertae sedis in Percomorpharia	Lutjanidae	Gill	47.4	9.6	1.4	BGI-Marine Hai Huang	BGI Tech	4.5	(95.87,91.13)	48.19	0.39	4.08	90.67	1.16	0.03	8.06	74.51	143388	519	21.1	12.66	1710	25149	1116.7	6026
WHYR14121275_A	Myripristis berndti	Holocentriformes	Holocentridae	Gill	20.32	9.7	1.4	BGI-Marine Hai Huang	BGI Tech	4.73	(96.57,91.82)	49.36	0.45	4.31	91.12	1.21	0.04	7.69	81.6	175288	465	17.98	10.69	1582	27487	1111.08	4358
WHYR14121276_A	Ostracion rhinorhynchos	Tetraodontiformes	Ostraciidae	Gill	14.8	9.2	1.2	BGI-Marine Hai Huang	BGI Tech	4.87	(96.83,91.69)	48.55	0.49	4.45	91.38	1.03	0.04	7.56	78.49	156980	499	19.23	11.97	1772	26105	1156.79	5958
WHYR14121277_A	Chaetodon auriga	Order-level incertae sedis in Percomorpharia	Chaetodontidae	Gill	32.48	9.8	1.5	BGI-Marine Hai Huang	BGI Tech	4.61	(96.84,92.40)	50.67	0.54	4.24	91.97	1.18	0.04	6.73	70.27	124628	563	22.14	14.29	1978	26048	1178.33	7001
WHYR14121278_A	Diodon holocanthus	Tetraodontiformes	Diodontidae	Gill	19.44	8.6	1.1	BGI-Marine Hai Huang	BGI Tech	4.32	(97.20,94.22)	47.8	0.27	4.05	93.75	1.17	0.04	5.07	72.84	135691	536	20.75	13.37	1914	25521	1173.53	5605
WHYR14121279_A	Siganus guttatus	Order-level incertae sedis in Percomorpharia	Siganidae	Gill	28.32	9.3	1.3	BGI-Marine Hai Huang	BGI Tech	4.12	(96.78,92.08)	49.58	0.5	3.77	91.5	1.23	0.04	7.24	62.04	116081	534	21.7	13.52	1789	24791	1107.07	4669
WHYR14121280_A	Lutjanus fulviflamma	Order-level incertae sedis in Percomorpharia	Lutjanidae	Gill	33.92	9	1.3	BGI-Marine Hai Huang	BGI Tech	4.31	(96.85,92.35)	48.6	0.49	3.96	91.88	1.11	0.04	6.92	71.84	138671	518	21.59	12.91	1675	25486	1099.13	6005
WHYR14121281_A	Parupeneus indicus	Syngnathiformes	Mullidae	Gill	30.88	8.8	1.3	BGI-Marine Hai Huang	BGI Tech	4.36	(95.63,90.12)	51.78	0.71	3.88	88.99	1	0.04	10.01	78.06	163148	478	18.63	11.31	1611	29573	1101.75	3910
WHYR14121282_A	Plotosus lineatus	Siluriformes	Plotosidae	Gill	22.72	9.2	1.7	BGI-Marine Hai Huang	BGI Tech	4.36	(96.75,93.35)	46.27	0.62	4.03	92.43	1.1	0.04	6.39	97.12	284471	341	12.89	6.56	750	26307	1119.18	694
WHYR14121283_A	Caranx ignobilis	Carangiformes	Carangidae	Gill	13.84	9.1	1.5	BGI-Marine Hai Huang	BGI Tech	4.66	(96.69,94.42)	49.98	0.79	4.34	93.13	1.21	0.19	5.55	67.98	122184	556	22.43	14.02	1866	25516	1152.8	5552
WHYR14121284_A	Trachinotus ovatus	Carangiformes	Carangidae	Gill	29.12	10	1.2	BGI-Marine Hai Huang	BGI Tech	4.66	(96.86,94.45)	48.85	0.53	4.35	93.35	1.18	0.2	5.35	79.77	161006	495	18.99	11.36	1703	25804	1139.02	6027
WHYR14121286_A	Apogon cathetogramma	Kurtiformes	Apogonidae	Gill	14.8	9.3	1.3	BGI-Marine Zhuocheng Zhou	BGI Tech	4.52	(96.83,94.92)	48.35	0.5	4.21	93.14	1.61	0.19	4.98	64.55	132141	488	20.03	11.73	1514	22445	1136.05	3900
WHYR14121287_A	Liza affinis	Mugiliformes	Mugilidae	Gill	24.48	9.1	1.4	BGI-Marine Zhuocheng Zhou	BGI Tech	4.49	(96.62,94.03)	49.66	0.48	4.16	92.65	1.11	0.2	5.84	77.22	163535	472	18.75	10.87	1553	27343	1070.55	5049
WHYR14122844_A	Scophthalmus maximus	Pleuronectiformes	Scophthalmidae	Gill	149.76	10	1.4	BGI-Marine Hai Huang	BGI Tech	4.78	(96.69,94.61)	50.22	0.49	4.45	93.1	1.48	0.13	5.29	76.99	165312	465	17.94	10.54	1501	27014	1082.45	4719
WHYR14122845_A	Priacanthus tayenus	Order-level incertae sedis in Percomorpharia	Priacanthidae	Gill	97.8	904	1.2	BGI-Marine Hai Huang	BGI Tech	4.18	(97.11,95.55)	49.52	0.57	3.95	94.5	1.22	0.13	4.16	81.42	175258	464	17.91	10.54	1415	28945	1080.74	5678
WHYR14122846_A	Scarus ghobban	Labriformes	Labridae	Gill	115.2	9.9	1.5	BGI-Marine Hai Huang	BGI Tech	4.79	(97.40,95.73)	47.3	0.49	4.54	94.78	1.14	0.13	3.84	78.45	182993	428	18.06	9.82	1156	24951	1057.37	3709
WHYR14122847_A	Terapon jarbua	Centrarchiformes	Terapontidae	Gill	95.2	9.6	1.3	BGI-Marine Hai Huang	BGI Tech	4.1	(97.02,95.30)	48.63	0.59	3.86	94.15	1.22	0.13	4.51	74.29	147217	504	20.46	12.23	1582	26908	1083.81	5603
WHYR14122848_A	Parapercis xanthozona	Uranoscopiformes	Pinguipedidae	Gill	71.04	10	1.5	BGI-Marine Hai Huang	BGI Tech	3.98	(96.85,95.27)	49.52	0.55	3.74	93.97	1.41	0.13	4.5	60.29	114489	526	22.1	13.05	1606	24585	1072.08	4437
WHYR14122849_A	Scorpaenopsis cirrosa	Perciformes	Scorpaenidae	Gill	42	9.7	1.2	BGI-Marine Hai Huang	BGI Tech	4.64	(97.26,95.43)	48.4	0.6	4.38	94.4	1.24	0.13	4.13	70.91	133277	532	21.44	13.12	1741	26592	1111.82	5676
WHYR14122851_A	Electrophorus electricus	Gymnotiformes	Gymnotidae	Gill	46.8	9.6	1.5	BGI-Marine Zhuocheng Zhou	BGI Tech	4.6	(96.40,91.71)	47.96	0.52	4.18	90.87	1.19	0.18	7.87	101.07	231795	436	17.62	9.93	1205	34052	1032.75	1069
WHYR14122853_A	Liobagrus styani	Siluriformes	Amblycipitidae	Gill	94.8	8.4	1.3	BGI-Marine Zhuocheng Zhou	BGI Tech	3.62	(96.58,91.95)	46.76	0.41	3.29	90.88	1.31	0.18	7.59	79.57	205841	386	15.8	8.51	974	27833	1039.36	731
WHYR14122854_A	Ictalurus punctatus	Siluriformes	Ictaluridae	Gill	149.76	8.7	1	BGI-Marine Zhuocheng Zhou	BGI Tech	3.8	(96.84,94.59)	47.47	0.56	3.54	93.16	1.19	0.04	5.55	84.8	219819	385	16.27	8.28	912	31966	942.6	956
WHYR14122855_A	Glyptothorax sinensis	Siluriformes	Sisoridae	Gill	102.06	10	1.6	BGI-Marine Zhuocheng Zhou	BGI Tech	3.54	(96.70,94.26)	47.61	0.71	3.29	92.94	1.22	0.06	5.91	62.93	148956	422	16.96	9.83	1270	22850	1121.84	728
WHYR14122856_A	Muraenesox cinereus	Anguilliformes	Muraenesocidae	Gill	129.6	9.6	1.2	BGI-Marine Zhuocheng Zhou	BGI Tech	3.99	(96.84,92.53)	46.64	0.38	3.67	91.98	1.1	0.18	6.88	69.18	147984	467	20.06	11.19	1293	25075	953.82	4599
WHYR15010134_A	Gasteropelecus sp.	Characiformes	Gasteropelecidae	Gill	19.76	8.4	1.5	BGI-Marine Zhuocheng Zhou	BGI Tech	3.99	(97.31,95.85)	47.66	0.56	3.76	94.24	1.39	0.02	4.16	81.81	172647	473	18.82	11.11	1529	27195	1083.65	1670
WHYR15010135_A	Hepsetus odoe	Characiformes	Hepsetidae	Gill	105.12	9.5	1.8	BGI-Marine Zhuocheng Zhou	BGI Tech	4.28	(97.48,96.36)	47.1	0.57	4.06	94.86	1.38	0.02	3.68	88.36	200733	440	17.51	10.15	1319	29014	1089.37	1337
WHYR15010136_A	Erythrinus erythrinus	Characiformes	Erythrinidae	Gill	18.24	9.5	1.2	BGI-Marine Zhuocheng Zhou	BGI Tech	4.78	(97.58,96.37)	46.45	0.95	4.55	95.19	1.21	0.02	3.58	83.15	203448	408	17.33	9.28	1048	29178	1002.75	1115
WHYR15010137_A	Rhamphichthys rostratus	Gymnotiformes	Rhamphichthyidae	Gill	49.5	9.2	1.1	BGI-Marine Zhuocheng Zhou	BGI Tech	4.01	(97.21,95.31)	48.75	0.64	3.77	94.01	1.3	0.02	4.72	94.11	199289	472	18.2	10.69	1564	31540	1070.19	1164
WHYR15010138_A	Polypterus endlicheri	Polypteriformes	Polypteridae	Gill	34.4	8.6	1	BGI-Marine Zhuocheng Zhou	BGI Tech	4.77	(97.73,96.18)	43.35	0.25	4.55	95.39	0.95	0.02	3.73	90.78	235234	385	15.49	8.27	992	23912	1011.92	250
WHYR15010139_A	Channa gachua	Anabantiformes	Channidae	Gill	29.76	8.5	1	BGI-Marine Zhuocheng Zhou	BGI Tech	5.18	(97.34,95.72)	47.53	0.5	4.9	94.59	0.99	0.02	4.31	73.21	133137	549	20.9	13.34	2005	26200	1162.42	4657
WHYR15010140_A	Mormyrus tapirus	Osteoglossiformes	Mormyridae	Gill	180.48	9.9	1.4	BGI-Marine Zhuocheng Zhou	BGI Tech	4.69	(97.12,95.66)	49.23	0.53	4.43	94.46	1.14	0.02	4.53	103.66	216657	478	19.24	11.37	1525	35039	1040.06	955
WHYR15010141_A	Parambassis pulcinella	Order-level incertae sedis in Ovalentaria	Ambassidae	Gill	57.36	9.5	1.2	BGI-Marine Zhuocheng Zhou	BGI Tech	5.69	(97.45,95.65)	48.5	0.77	5.39	94.73	1.11	0.02	4.19	79.2	135815	583	22.14	14.28	2111	28731	1163.47	5772
WHYR15010142_A	Atractosteus spatula	Lepisosteiformes	Lepisosteidae	Gill	174.72	9.9	1.3	BGI-Marine Zhuocheng Zhou	BGI Tech	4.6	(97.49,95.99)	48.36	0.54	4.37	95	1.18	0.03	3.9	101.58	219731	462	17.71	10.05	1440	28932	1051.65	4201
WHYR15010143_A	Channa micropeltes	Anabantiformes	Channidae	Gill	101.28	9.4	1	BGI-Marine Zhuocheng Zhou	BGI Tech	4.72	(97.89,96.69)	45.89	0.5	4.52	95.76	1.07	0.03	3.11	96.33	180652	533	20.63	12.56	1855	29444	1095.84	5153
WHYR15010144_A	Lepisosteus platyrhincus	Lepisosteiformes	Lepisosteidae	Gill	160.72	9.4	1.3	BGI-Marine Zhuocheng Zhou	BGI Tech	4.75	(97.54,96.18)	48.43	0.45	4.52	95.16	1.19	0.03	3.73	94.78	200717	472	18	10.31	1567	28237	1055.32	4167
WHYR15010145_A*	Glossolepis incisus	Atheriniformes	Melanotaeniidae	Gill	84	8.8	1.3	BGI-Marine Zhuocheng Zhou	BGI Tech
WHYR15010146_A	Distichodus sexfasciatus	Characiformes	Distichodontidae	Gill	52.5	9.3	2.5	BGI-Marine Zhuocheng Zhou	BGI Tech	4.51	(97.67,96.74)	47.36	0.53	4.31	95.57	1.19	0.03	3.18	81.54	168665	483	20.13	11.74	1431	28430	1095.15	1182
WHYR15010147_A	Toxotes jaculatrix	Order-level incertae sedis in Carangimorphariae	Toxotidae	Gill	49.84	9.4	1.2	BGI-Marine Zhuocheng Zhou	BGI Tech	4.29	(97.57,96.26)	47.87	0.74	4.08	95.1	1.14	0.03	3.75	77.28	160776	480	20.46	12.14	1487	28998	1050.07	5851
WHYR15010148_A	Datnioides microlepis	Lobotiformes	Datnioididae	Gill	66.15	9.7	1.2	BGI-Marine Zhuocheng Zhou	BGI Tech	4.28	(97.53,96.04)	48.51	0.64	4.06	94.86	1.26	0.03	3.84	81.01	138631	584	22.34	14.23	2120	28516	1120.89	6206
WHYR15010149_A	Oryzias mekongensis	Beloniformes	Adrianichthyidae	Whole body	53.9	9.3	1.3	BGI-Marine Zhuocheng Zhou	BGI Tech	4.72	(97.22,95.55)	50.22	0.89	4.45	94.28	1.08	0.03	4.57	81.06	176024	460	19.37	11.36	1393	35589	1060.5	8613
WHYR15010150_A	Gyrinocheilus aymonieri	Cypriniformes	Gyrinocheilidae	Gill	22.4	8.7	1.4	BGI-Marine Zhuocheng Zhou	BGI Tech	4.3	(96.98,94.68)	45.47	0.53	4.02	93.49	1.31	0.11	4.91	68.49	120786	567	23.12	14.83	1875	26287	1119.94	1802
WHYR15010151_A	Thayeria boehlkei	Characiformes	Characidae	Head	40.04	9.4	1.6	BGI-Marine Zhuocheng Zhou	BGI Tech	4.68	(96.12,93.37)	47.91	0.64	4.3	91.88	1.08	0.12	6.75	89.31	200995	444	19.42	10.8	1229	32097	950.34	2496
WHYR15010152_A	Poecilia reticulata	Cyprinodontiformes	Poeciliidae	Head	71.4	9.7	1.4	BGI-Marine Zhuocheng Zhou	BGI Tech	4.33	(96.33,93.46)	47.86	0.58	3.98	91.92	1.42	0.11	6.43	77.72	166398	467	19.54	11.26	1377	29967	1051.38	5975
WHYR15010153_A	Hemigrammus bleheri	Characiformes	Characidae	Head	56.7	9.6	1.3	BGI-Marine Zhuocheng Zhou	BGI Tech	4.29	(96.50,94.11)	47.47	0.66	3.99	93.01	1.2	0.1	5.71	83.37	182727	456	20.93	11.27	1188	31242	984.72	2497
WHYR15010154_A	Gambusia affinis	Cyprinodontiformes	Poeciliidae	Whole body	94.5	9.2	1.1	BGI-Marine Zhuocheng Zhou	BGI Tech	4.07	(96.43,94.09)	47.98	0.6	3.77	92.63	1.29	0.12	5.81	85.09	180519	471	20.43	11.54	1323	33320	1045.29	6366
WHYR15010155_A	Micropterus salmoides	Centrarchiformes	Centrarchidae	Gill	188.16	9.6	1.6	BGI-Marine Zhuocheng Zhou	BGI Tech	2.83	(96.74,94.77)	46.63	0.6	2.66	93.99	1.11	0.1	5.03	69.78	148842	468	20.26	11.23	1249	25247	997.34	4991
WHYR15010618_A	Polynemus dubius	Order-level incertae sedis in Carangimorphariae	Polynemidae	Gill	41.76	9.4	1	BGI-Marine Zhuocheng Zhou	BGI Tech	4.08	(96.31,93.48)	48.19	0.81	3.75	91.91	1.42	0.27	6.45	74.43	175854	423	18.61	9.95	1092	30440	949.02	3983
WHYR15010621_A	Corydoras julii	Siluriformes	Callichthyidae	Viscera mixture	31.6	7.5	1.2	BGI-Marine Zhuocheng Zhou	BGI Tech	6.5	(97.09,94.97)	44.6	0.78	6.12	94.15	0.94	0.27	4.64	47.91	155248	308	13.27	6.06	579	20069	809.93	545
WHYR15011456_A	Dendrochirus zebra	Perciformes	Scorpaenidae	venom	21.7	9.5	1.8	BGI-Marine Hai Huang	BGI Tech	7.81	(96.06,92.12)	46.64	0.41	7.1	90.91	0.97	0.02	8.11	91.87	190513	482	17.81	10.92	1751	27519	1134.72	6862
WHYR15011457_A	Synanceia verrucosa	Perciformes	Scorpaenidae	venom	24.57	9	1.8	BGI-Marine Hai Huang	BGI Tech	9.48	(96.25,92.50)	46.14	0.52	8.64	91.14	1.09	0.04	7.63	90.92	224261	405	15.5	8.71	1191	25360	1106.44	5891
WHYR15060408_A	Acanthopagrus latus	Spariformes	Sparidae	Gill	52.5	8.7	1.4	BGI-Marine Zhuocheng Zhou	BGI Tech	4.65	(98.29,91.80)	49.45	0.67	4.48	96.34	3.58	0	0.01	82.37	300937	273	9.23	5.03	561	25190	878.79	3733
WHYR15060409_A	Evynnis cardinalis	Spariformes	Sparidae	Gill	71.28	10	1.6	BGI-Marine Zhuocheng Zhou	BGI Tech	4.34	(97.52,93.96)	52.8	0.7	4.2	96.77	3.03	0	0.01	71.74	228537	313	11.28	6.38	854	24864	1007.89	5204
WHYR15060410_A	Photopectoralis bindus	Chaetodontiformes	Leiognathidae	Gill	84.96	7.7	1.5	BGI-Marine Zhuocheng Zhou	BGI Tech	4.95	(98.23,93.15)	54.2	0.67	4.77	96.36	3.67	0	0.03	71.55	241951	295	11.11	6.12	725	28036	939.26	3616
WHYR15060411_A	Solea ovata	Pleuronectiformes	Soleidae	Gill	37.8	7.9	1.4	BGI-Marine Zhuocheng Zhou	BGI Tech	4.42	(98.28,93.73)	51.25	0.73	4.28	96.83	3.27	0	0.01	69.75	236789	294	10.21	5.93	748	23822	959.7	3148
WHYR15061924_A	unknow_angler	Lophiiformes	unknown	Gill	159.6	9.1	1.2	BGI-Marine Zhuocheng Zhou	BGI Tech	4.93	(98.58,96.72)	48.92	-0.59	4.83	97.97	1.65	0.32	0	113.46	306925	369	11.95	7.39	1359	30638	1196.8	5089
WHYR15062363_A	Hyporhamphus intermedius	Beloniformes	Hemiramphidae	Gill	50.12	9.6	1.4	BGI-Marine	BGI Tech	4.86	(98.56,96.80)	52.72	-0.56	4.79	98.56	1.12	0.32	0	100.87	323594	311	10	6.11	903	28561	1103.12	4921
* Samples in raw data status. Assembly-related information is omitted (updated in January 2016) .
